# Supplementary material for: Co-Expression of TWIST1 and ZEB2 in Oral Squamous Cell Carcinoma Is Associated with Poor Survival
Source: PLoS One. 2015 Jul 27;10(7):e0134045. doi: 10.1371/journal.pone.0134045 (PMC4516250; doi:10.1371/journal.pone.0134045)
Supplement: S1 Table — (XLSX) [file pone.0134045.s004.xlsx]

## Sheet: S1 Table
S1 Table. Immunohistochemical staining protocol and evaluation of immunostaining for antibody against EMT-related proteins
Antigen	Product Number (Clone no.)	Antibody type	Host Species	Manufacturer	Antigen used to raised the antibody	Dilution	Incubation condition*	Antigen Retrieval	Localization	Cut-off of staining evaluation			Ref. for staining protcol (PMID)	Ref. for staining evaluation (PMID)
										Low	High	Positive control
CDH1	Ab40772 (EP700Y)	Monoclonal	Rabbit	Abcam	Synthetic peptide corresponding to residues in the 5th domain of human E-cadherin	1 in 500	1 hour, room temperature	HIER citrate buffer pH 6, 10 mins	Membrane	Uniformly negative, Heterogeneous (Reduced)	Uniformly positive (Preserved)	Breast cancer	Datasheet	1933895
LAMC2	MAB19562 (D4B5)	Monoclonal	Mouse	Chemicon	Amino acid residues 382-608 of human laminin-5 gamma2 chain (III domain) expressed as a GST fusion protein	1 in 200	1 hour, 37°C	0.025% Protease XXIV (in 1xPBS), 10 mins	Cytoplasm	Periphery, negative or basement membrane	Diffused	Breast cancer	Datasheet	10357399
SNAI1 & SNAI2 (SNAI1/2)	Ab85931	Polyclonal	Rabbit	Abcam	Synthetic peptide conjugated to KLH derived from within residues 1 - 100 of Human SNAIL	1 in 200	1 hour, room temperature	HIER high pH buffer, 20 mins	Nucleus	0, 1, 2	3	Breast cancer	Datasheet	20089328**
TWIST1	Sc-15393 (H-81)	Polyclonal	Rabbit	Santa Cruz	Epitope corresponding to amino acids 121-202 mapping at the C-terminus of twist of human origin	1 in 50	2 hours, room temperature	HIER citrate buffer pH 6, 10 mins	Nucleus	0	1, 2, 3	Cervical cancer	19176646	21324165
ZEB1	Sc-10572 (E-20)	Polyclonal	Goat	Santa Cruz	Peptide mapping near the N-terminus of ZEB1 of rat origin	1 in 50	Overnight, 4°C	HIER EDTA buffer pH 8, 25 mins	-	-	-	Breast, colorectal and ovarian cancer	17486063	-
ZEB2	Ab25837	Polyclonal	Rabbit	Abcam	Synthetic peptide conjugated to KLH derived from within residues 1150 to the C-terminus of Mouse Smad Interacting Protein 1	1 in 200	1 hour, room temperature	HIER citrate buffer pH 6, 10 mins	Nucleus	0	1, 2, 3	Colorectal cancer	Datasheet	19706487**
* All primary antibodies are incubated in humidified chamber
** Staining evaluation was based on this reference with slight modification where only intensity was evaluated without evaluating the extent of the immunoreactivity
