# Supplementary material for: Co-Expression of TWIST1 and ZEB2 in Oral Squamous Cell Carcinoma Is Associated with Poor Survival
Source: PLoS One. 2015 Jul 27;10(7):e0134045. doi: 10.1371/journal.pone.0134045 (PMC4516250; doi:10.1371/journal.pone.0134045)
Supplement: S2 Table — (XLSX) [file pone.0134045.s005.xlsx]

## Sheet: Sheet1
	S2 Table. Sample size calculation
		Number of normals in study	% of expression in normal	Number of tumors in study	% of expression in tumor	ratio (T/N)	Power	α	Number of normals needed	Number of tumors needed	Reference (PMID)
	CDHI	16	12.5	112	59	7	0.8	0.05	8	56	23990016
	LAMC2	17	0	52	80	3	0.8	0.05	10	3	16395714
	SNAI1	Could not compute: Insufficient prior information on expression of normal and tumor in oral cavity
	SNAI2	Could not compute: Insufficient prior information on expression of normal and tumor in oral cavity
	TWIST1	16	0	112	36	7	0.8	0.05	3	22	23990016
	ZEB1	Could not compute: Insufficient prior information on expression of normal and tumor in oral cavity
	ZEB2/SIP1	Could not compute: Insufficient prior information on expression of normal and tumor in oral cavity
