# Supplementary material for: Co-Expression of TWIST1 and ZEB2 in Oral Squamous Cell Carcinoma Is Associated with Poor Survival
Source: PLoS One. 2015 Jul 27;10(7):e0134045. doi: 10.1371/journal.pone.0134045 (PMC4516250; doi:10.1371/journal.pone.0134045)
Supplement: S3 Table — (XLSX) [file pone.0134045.s006.xlsx]

## Sheet: S2 Table
S3 Table. Correlation between CDH1 expression with expression of EMT transcription factors
Transcription repressors	n	CDH1
		Preserved (%)	Reduced (%)	p-value
SNAI1/2
Weak	21	8 (38.1)	13 (61.9)	0.373
Strong	51	14 (27.5)	37 (72.5)
TWIST1
Negative	54	16 (29.6)	38 (70.4)	0.466
Positive	18	7 (38.9)	11 (61.1)
ZEB2
Negative	31	12 (38.7)	19 (61.3)	0.177
Positive	38	9 (23.7)	29 (76.3)
n, number of specimens
Data were analyzed by Pearson's Chi-Square test
