# Supplementary material for: Co-Expression of TWIST1 and ZEB2 in Oral Squamous Cell Carcinoma Is Associated with Poor Survival
Source: PLoS One. 2015 Jul 27;10(7):e0134045. doi: 10.1371/journal.pone.0134045 (PMC4516250; doi:10.1371/journal.pone.0134045)
Supplement: S4 Table — (XLSX) [file pone.0134045.s007.xlsx]

## Sheet: S3 Table
S4 Table. Association between expression of EMT-related proteins markers with overall survival
EMT markers	Number of interpretable cases	p-value
CDH1	70	0.229
LAMC2	74	0.213
SNAI1/2	68	0.89
TWIST1	70	0.081
ZEB2	69	0.079
Abbreviations: EMT, epithelial-mesenchymal transition
